# Supplementary material for: Expert-augmented machine learning for predicting extubation readiness in the pediatric intensive care unit
Source: BMC Med Inform Decis Mak. 2025 Jul 1;25:232. doi: 10.1186/s12911-025-03070-z (PMC12220236; doi:10.1186/s12911-025-03070-z)
Supplement: Supplementary file 4 — Supplementary Material 4 [file 12911_2025_3070_MOESM4_ESM.xlsx]

## Sheet: Supp Table 1
Supplementary Table 1. Variables in dataset
Variable (mean or modal value by end of time window unless otherwise indicated)	Category	Lagged variables included
Diagnosis of airway obstruction	Diagnoses	No
Diagnosis of cardiomyopathy	Diagnoses	No
Diagnosis of critical airway	Diagnoses	No
Diagnosis of neuromuscular weakness	Diagnoses	No
ETT has a cuff (recorded at intubation)	Endotracheal tube	No
ETT cuff leak pressure (not measured, <30, >=30)	Endotracheal tube	No
ETT placed day of surgery (yes/no)	Endotracheal tube	No
ETT size (recorded at intubation)	Endotracheal tube	No
Hours intubated (number of hours between intubation and the end of the current time window)	Endotracheal tube	No
ETT present on hospital admission (yes/no)	Endotracheal tube	No
Intake/output total mL over the prior 12 hours/kg	Fluid balance	Yes
Intake/output total mL over the prior 72 hours/kg	Fluid balance	Yes
Base excess	Labs	Yes
Hemoglobin	Labs	Yes
Lactate	Labs	Yes
pCO2	Labs	Yes
pH	Labs	Yes
Sample type of blood gas is arterial	Labs	Yes
White blood cell count	Labs	Yes
Medication: received airway dosing of dexamethasone	Medications	Yes
Medication: received any diuretic	Medications	Yes
Medication: received any paralytic infusion	Medications	Yes
Medication: number of vasopressors received	Medications	Yes
Medication: total midazolam equivalents (mg/kg)	Medications	Yes
Medication: total oral morphine equivalents (mg/kg)	Medications	Yes
Medication: received any other sedation	Medications	Yes
Cough: none	Neurological status	Yes
Cough: present	Neurological status	Yes
Cough: unable to assess	Neurological status	Yes
Cough: weak	Neurological status	Yes
Glasgow coma scale score	Neurological status	Yes
Lower extremity motor response	Neurological status	Yes
State behavioral scale	Neurological status	Yes
Upper extremity motor response	Neurological status	Yes
Age at time of intubation (in days)	Patient characteristics	No
Sex	Patient characteristics	No
Weight change since intubation	Patient characteristics	No
Weight-for-age z-score at intubation	Patient characteristics	No
Height-for-age z-score at intubation	Patient characteristics	No
Weight-for-length z-score/BMI z-score at intubation	Patient characteristics	No
Race	Patient characteristics	No
Secretion amount [Categories: none, scant, small, moderate, large, copious]	Secretions	Yes
Secretion color: bloody	Secretions	Yes
Secretion color: clear	Secretions	Yes
Secretion color: other	Secretions	Yes
Secretion color: pink-tinged	Secretions	Yes
Secretion color: tan	Secretions	Yes
Secretion color: white	Secretions	Yes
Secretion color: yellow	Secretions	Yes
Secretion consistency: frothy	Secretions	Yes
Secretion consistency: mucous plugs	Secretions	Yes
Secretion consistency: tenacious	Secretions	Yes
Secretion consistency: thick	Secretions	Yes
Secretion consistency: thin	Secretions	Yes
Spontaneous breathing test [Categories: passed, failed, eligible but inconclusive, ineligible, not assessed]	Spontaneous breathing test	Yes
Alternative gases	Ventilator settings and measured values	Yes
FiO2	Ventilator settings and measured values	Yes
Exhaled tidal volume/kg	Ventilator settings and measured values	Yes
Mean airway pressure (measured)	Ventilator settings and measured values	Yes
PEEP	Ventilator settings and measured values	Yes
Peak inspiratory pressure (measured)	Ventilator settings and measured values	Yes
Pressure support	Ventilator settings and measured values	Yes
Respiratory rate (set on ventilator)	Ventilator settings and measured values	Yes
Total respiratory rate (measured on ventilator)	Ventilator settings and measured values	Yes
Ventilator mode is APRV or HFOV	Ventilator settings and measured values	Yes
Any arterial blood pressures in time window	Vital signs and clinical characteristics	Yes
Diastolic blood pressure percentile (age-adjusted)	Vital signs and clinical characteristics	Yes
End tidal CO2 (mmHg)	Vital signs and clinical characteristics	Yes
Mean arterial pressure (mmHg)	Vital signs and clinical characteristics	Yes
Pulse percentile (age-adjusted)	Vital signs and clinical characteristics	Yes
Respiratory rate percentile (age-adjusted)	Vital signs and clinical characteristics	Yes
SpO2	Vital signs and clinical characteristics	Yes
Systolic blood pressure percentile (age-adjusted)	Vital signs and clinical characteristics	Yes
Temperature	Vital signs and clinical characteristics	Yes
Oxygenation index/oxygen saturation index [Categories: normal per OI, mild PARDS per OI, moderate PARDS per OI, severe PARDS per OI, normal per OSI, mild PARDS per OSI, moderate PARDS per OSI, severe PARDS per OSI]	Vital signs and clinical characteristics	Yes
Breath sounds: absent	Vital signs and clinical characteristics	Yes
Breath sounds: clear	Vital signs and clinical characteristics	Yes
Breath sounds: coarse	Vital signs and clinical characteristics	Yes
Breath sounds: crackles	Vital signs and clinical characteristics	Yes
Breath sounds: diminished	Vital signs and clinical characteristics	Yes
Breath sounds: expiratory wheezes	Vital signs and clinical characteristics	Yes
Breath sounds: inspiratory wheezes	Vital signs and clinical characteristics	Yes
Breath sounds: other	Vital signs and clinical characteristics	Yes
Breath sounds: rhonchi/rales	Vital signs and clinical characteristics	Yes
Breath sounds: unable to assess	Vital signs and clinical characteristics	Yes
Respiratory pattern: accessory muscle use (mild)	Vital signs and clinical characteristics	Yes
Respiratory pattern: accessory muscle use (moderate/severe)	Vital signs and clinical characteristics	Yes
Respiratory pattern: irregular	Vital signs and clinical characteristics	Yes
Respiratory pattern: labored	Vital signs and clinical characteristics	Yes
Respiratory pattern: nasal flaring	Vital signs and clinical characteristics	Yes
Respiratory pattern: other	Vital signs and clinical characteristics	Yes
Respiratory pattern: regular	Vital signs and clinical characteristics	Yes
Respiratory pattern: retractions (mild)	Vital signs and clinical characteristics	Yes
Respiratory pattern: retractions (moderate/severe)	Vital signs and clinical characteristics	Yes
Respiratory pattern: shallow	Vital signs and clinical characteristics	Yes
Respiratory pattern: tachypneic	Vital signs and clinical characteristics	Yes
Respiratory pattern: unlabored	Vital signs and clinical characteristics	Yes
Central venous pressure (mmHg)	Vital signs and clinical characteristics	Yes

## Sheet: Supp Table 2
Supplementary Table 2. Descriptive statistics at the time-window level stratified by training, test, and external test set and successful extubation (no vs. yes).
Variable	Train: No	Train: Yes	Test: No	Test: Yes	External Test: No	External Test: Yes
n	35425	716	11903	172	7961	201
ETT
ETT placed day of surgery (%)	7429 (21.0)	250 (34.9)	2320 (19.5)	56 (32.6)	2251 (28.3)	87 (43.3)
Hours intubated (median [IQR])	136.0 [56.0, 324.0]	84.0 [40.0, 168.0]	212.0 [76.0, 608.0]	96.0 [40.0, 169.0]	120.0 [52.0, 256.0]	60.0 [28.0, 132.0]
Spontaneous breathing trial: 8-12 hours ago (%)
Not assessed	26540 (74.9)	575 (80.3)	8582 (72.1)	118 (68.6)	6690 (84.0)	149 (74.1)
Ineligible	6717 (19.0)	37 (5.2)	2755 (23.1)	18 (10.5)	1049 (13.2)	18 (9.0)
Eligible but inconclusive	1395 (3.9)	61 (8.5)	366 (3.1)	22 (12.8)	164 (2.1)	27 (13.4)
Failed	152 (0.4)	8 (1.1)	37 (0.3)	2 (1.2)	14 (0.2)	2 (1.0)
Passed	621 (1.8)	35 (4.9)	163 (1.4)	12 (7.0)	44 (0.6)	5 (2.5)
Spontaneous breathing trial (%)
Not assessed	26540 (74.9)	575 (80.3)	8582 (72.1)	118 (68.6)	6690 (84.0)	149 (74.1)
Ineligible	6717 (19.0)	37 (5.2)	2755 (23.1)	18 (10.5)	1049 (13.2)	18 (9.0)
Eligible but inconclusive	1395 (3.9)	61 (8.5)	366 (3.1)	22 (12.8)	164 (2.1)	27 (13.4)
Failed	152 (0.4)	8 (1.1)	37 (0.3)	2 (1.2)	14 (0.2)	2 (1.0)
Passed	621 (1.8)	35 (4.9)	163 (1.4)	12 (7.0)	44 (0.6)	5 (2.5)
Vital Signs
Diastolic blood pressure percentile (age-adjusted): Baseline (median [IQR])	0.9 [0.6, 1.0]	0.9 [0.5, 1.0]	0.4 [0.1, 0.9]	0.8 [0.4, 1.0]	0.9 [0.3, 1.0]	0.9 [0.5, 1.0]
End-tidal CO2: 8-12 hours ago (median [IQR])	42.0 [36.6, 48.2]	40.8 [36.9, 45.9]	42.4 [36.8, 48.4]	39.9 [36.2, 45.1]	38.0 [34.0, 42.0]	37.5 [34.0, 41.3]
Pulse percentile (age-adjusted): 4-8 hours ago (median [IQR])	70.1 [41.5, 88.3]	53.5 [23.5, 77.9]	69.7 [44.5, 86.8]	56.3 [19.4, 75.5]	58.2 [30.1, 82.0]	44.4 [23.0, 70.0]
Pulse percentile (age-adjusted) (median [IQR])	69.9 [41.3, 88.1]	51.8 [23.0, 75.3]	69.5 [44.2, 86.6]	53.1 [24.1, 74.3]	57.8 [29.8, 81.5]	40.8 [20.0, 65.2]
Ventilator
FiO2: 4-8 hours ago (median [IQR])	40.0 [35.0, 50.0]	40.0 [30.0, 40.0]	40.0 [30.0, 50.0]	35.0 [30.0, 40.0]	30.0 [23.6, 39.1]	25.0 [21.9, 30.0]
Mean airway pressure (measured): 4-8 hours ago (median [IQR])	11.0 [9.0, 14.0]	9.0 [8.0, 10.0]	12.0 [10.0, 16.0]	9.0 [8.0, 11.0]	11.0 [9.0, 14.0]	9.0 [8.0, 10.8]
Mean airway pressure (measured) (median [IQR])	11.0 [9.0, 14.0]	8.6 [7.5, 10.0]	12.0 [10.0, 16.0]	9.0 [8.0, 11.0]	11.0 [9.0, 14.0]	9.0 [8.0, 10.0]
PEEP (set): 8-12 hours ago (median [IQR])	7.0 [5.0, 9.0]	5.0 [5.0, 6.0]	8.0 [7.0, 10.0]	6.0 [5.0, 7.0]	8.0 [6.0, 10.0]	6.0 [6.0, 7.0]
PEEP (set): 4-8 hours ago (median [IQR])	7.0 [5.0, 9.0]	5.0 [5.0, 6.0]	8.0 [7.0, 10.0]	6.0 [5.0, 7.0]	7.5 [6.0, 10.0]	6.0 [6.0, 7.0]
PEEP (set) (median [IQR])	7.0 [5.0, 9.0]	5.0 [5.0, 6.0]	8.0 [7.0, 10.0]	6.0 [5.0, 7.0]	7.0 [6.0, 10.0]	6.0 [5.8, 7.0]
Peak inspiratory pressure (measured) (median [IQR])	21.7 [17.6, 26.0]	17.0 [15.0, 20.0]	22.0 [18.5, 27.0]	17.0 [14.0, 20.0]	20.0 [16.0, 23.0]	16.0 [14.0, 18.2]
Respiratory rate (set) (median [IQR])	20.0 [15.0, 28.0]	17.5 [14.0, 20.2]	20.0 [16.0, 28.0]	18.0 [15.0, 22.0]	16.0 [12.0, 20.0]	15.0 [12.0, 20.0]
Labs
pCO2 (median [IQR])	46.0 [40.0, 54.5]	42.0 [37.4, 47.6]	49.0 [42.0, 56.0]	41.0 [37.0, 47.0]	39.0 [34.0, 45.0]	36.0 [32.0, 40.0]
Other Clinical Data
Glasgow coma scale score: 8-12 hours ago (median [IQR])	8.0 [4.0, 11.0]	10.0 [8.0, 11.0]	8.0 [3.0, 10.5]	9.0 [7.0, 11.0]	7.0 [4.0, 10.0]	10.0 [8.0, 11.0]
Glasgow coma scale score: 4-8 hours ago (median [IQR])	8.0 [4.0, 11.0]	10.0 [8.0, 11.0]	8.0 [3.0, 10.5]	9.0 [7.2, 11.0]	7.0 [4.0, 10.0]	9.5 [7.9, 11.0]
Glasgow coma scale score (median [IQR])	8.0 [4.0, 11.0]	10.0 [8.2, 11.0]	8.0 [3.0, 11.0]	9.0 [7.0, 11.0]	7.0 [4.0, 10.0]	10.0 [8.5, 11.0]
Intake/output total ml per kg over the last 72 hours (median [IQR])	34.9 [-0.5, 81.2]	26.7 [-6.8, 69.9]	33.3 [1.0, 68.3]	23.5 [-9.9, 61.9]	30.0 [3.4, 63.5]	31.7 [4.2, 62.3]
Average lower extremity motor response (0 = no movement, 5 = full power): 4-8 hours ago (median [IQR])	2.0 [0.5, 3.0]	3.0 [2.0, 4.0]	1.0 [0.0, 3.0]	2.5 [1.0, 4.0]	0.2 [0.0, 2.0]	2.0 [1.0, 4.0]
Average lower extremity motor response (0 = no movement, 5 = full power) (median [IQR])	2.0 [0.5, 3.0]	3.0 [2.0, 4.0]	1.0 [0.0, 3.0]	3.0 [1.6, 3.8]	0.4 [0.0, 2.0]	2.9 [1.1, 4.0]
State behavioral scale: 8-12 hours ago (median [IQR])	-1.0 [-2.0, 0.0]	-0.2 [-1.0, 0.0]	-1.0 [-2.0, 0.0]	-0.3 [-1.0, 0.0]	-1.0 [-2.0, -0.5]	-0.8 [-1.0, -0.2]
State behavioral scale (median [IQR])	-1.0 [-1.8, 0.0]	-0.3 [-1.0, 0.0]	-1.0 [-2.0, 0.0]	-0.5 [-1.0, 0.0]	-1.0 [-2.0, -0.5]	-0.8 [-1.0, -0.2]
Average upper extremity motor response (0 = no movement, 5 = full power): 4-8 hours ago (median [IQR])	2.0 [1.0, 3.0]	3.0 [2.5, 4.0]	1.5 [0.0, 3.0]	3.0 [1.5, 4.0]	1.0 [0.0, 3.0]	3.0 [2.6, 4.0]
Average upper extremity motor response (0 = no movement, 5 = full power) (median [IQR])	2.2 [1.0, 3.0]	3.0 [2.5, 4.0]	1.8 [0.0, 3.0]	3.0 [1.9, 4.0]	1.0 [0.0, 3.0]	3.5 [2.0, 4.0]
BMI z-score/Weight-for-length z-score: Baseline (median [IQR])	0.5 [-0.8, 1.7]	0.7 [-0.6, 1.7]	1.0 [-0.5, 1.3]	0.9 [-0.3, 1.6]	1.4 [0.4, 2.3]	0.9 [-0.3, 2.1]
All variables included in 46 selected rules are displayed.

## Sheet: Supp Table 3
Supplementary Table 3. Description of rules.
Rule ID	Rule	N Cases in Subgroup Defined by Rule	RuleFit Coefficient	Empirical Risk	Mean Expert Response	SD Expert Response	Model Rank	Expert Rank	Delta Rank	Delta Rank/SD	Rank of Absolute Value of Delta Rank/SD
1	mean_airway_pressure_measured_mean <= 11.22 AND glasgow_coma_scale_score_mean_lag1 > 5.29 AND peep_cpap_set_cm_h2o_mean <= 5.10	3841	0.136931	0.0614423	1.76	0.522813	46	44	2	3.82546	36
2	peep_cpap_set_cm_h2o_mean <= 6.58 AND mean_airway_pressure_measured_mean_lag1 <= 11.02 AND glasgow_coma_scale_score_mean <= 7.78	2473	-0.465493	0.0113223	3.72	0.936305	29	21	8	8.54423	25
3	peep_cpap_set_cm_h2o_mean > 6.58	17174	-0.535811	0.00489111	4	0.408248	18	12	6	14.6969	13
4	mean_airway_pressure_measured_mean_lag1 > 11.22	15098	-0.579345	0.00417274	3.92	0.702377	13	16	-3	-4.27121	33
5	peep_cpap_set_cm_h2o_mean <= 7.29 AND mean_airway_pressure_measured_mean <= 10.03 AND le_motor_response_mean <= 0.65	1267	-0.0650728	0.00394633	2.96	1.05987	11	33	-22	-20.7572	7
6	mean_airway_pressure_measured_mean <= 10.12	12730	0.222011	0.0406127	2.08	0.640312	40	42	-2	-3.12348	39
7	mean_airway_pressure_measured_mean > 11.52	14630	-0.0195226	0.00369105	3.68	0.748331	10	22	-12	-16.0357	10
8	peep_cpap_set_cm_h2o_mean <= 7.29 AND pulsepercentile_mean <= 76.46 AND rr_set_mean <= 27.58	7798	0.442188	0.047961	2.32	0.556776	45	37	8	14.3684	14
9	mean_airway_pressure_measured_mean_lag1 <= 11.22 AND ue_motor_response_mean <= 1.27	2537	-0.129989	0.00748916	3.96	0.789515	23	14	9	11.3994	19
10	peep_cpap_set_cm_h2o_mean > 6.58 AND mean_airway_pressure_measured_mean > 11.42	12641	-0.424649	0.00181948	4.4	0.5	5	2	3	6	29
11	peep_cpap_set_cm_h2o_mean_lag1 <= 8.58 AND le_motor_response_mean_lag1 > 0.71 AND pip_measured_mean <= 21.22	5175	0.0545552	0.0448309	1.76	0.597216	44	45	-1	-1.67444	42
12	peep_cpap_set_cm_h2o_mean_lag1 <= 8.58 AND le_motor_response_mean_lag1 > 0.71 AND pip_measured_mean > 21.22	2648	-0.00722619	0.0101964	3.44	0.506623	28	27	1	1.97386	41
13	peep_cpap_set_cm_h2o_mean_lag1 > 8.58	8834	-0.0780439	0.00113199	4.24	0.522813	3	6	-3	-5.73819	30
14	mean_airway_pressure_measured_mean_lag1 <= 11.72 AND glasgow_coma_scale_score_mean_lag2 <= 6.71	3307	-0.117792	0.0114908	4.32	0.690411	30	4	26	37.6588	2
15	mean_airway_pressure_measured_mean_lag1 > 11.72 AND pip_measured_mean <= 17.02	521	0.592247	0.0383877	2.6	0.645497	37	36	1	1.54919	44
16	peep_cpap_set_cm_h2o_mean > 6.58 AND etco2_mmhg_mean_lag2 > 47.17	5255	-0.12466	0.00247383	4.36	0.489898	8	3	5	10.2062	20
17	peep_cpap_set_cm_h2o_mean_lag1 <= 9.08 AND hrs_int <= 210 AND glasgow_coma_scale_score_mean <= 7.78	3746	-0.0637876	0.0093433	3.44	1.12101	25	28	-3	-2.67615	40
18	peep_cpap_set_cm_h2o_mean_lag1 <= 9.08 AND hrs_int <= 210 AND glasgow_coma_scale_score_mean > 7.78	5323	0.0782243	0.0403908	1.72	0.613732	39	46	-7	-11.4056	18
19	peep_cpap_set_cm_h2o_mean_lag1 <= 9.08 AND hrs_int > 210	7853	-0.17417	0.0132433	3.88	0.832666	32	17	15	18.0144	9
20	peep_cpap_set_cm_h2o_mean_lag1 > 9.08	7493	-0.882925	0.000533832	4.24	0.522813	2	7	-5	-9.56365	23
21	peep_cpap_set_cm_h2o_mean_lag1 <= 9.08 AND hrs_int <= 334 AND pco2_mean > 57.58	1004	-0.910601	0.00199203	4.04	0.538516	6	11	-5	-9.28477	24
22	peep_cpap_set_cm_h2o_mean_lag1 <= 9.08 AND hrs_int > 334	4917	-0.317081	0.00976205	4.2	0.816497	26	8	18	22.0454	6
23	pulsepercentile_mean <= 69.53 AND glasgow_coma_scale_score_mean_lag1 <= 7.10 AND wflz_bmiz_bl <= -0.14	1411	-0.324298	0.0042523	4.25	0.607919	14	5	9	14.8046	11
24	pulsepercentile_mean <= 69.53 AND glasgow_coma_scale_score_mean_lag1 > 7.10	5790	0.253073	0.0440415	2.24	0.663325	43	39	4	6.03023	28
25	pulsepercentile_mean > 69.53	18068	-0.110793	0.0122316	3.29167	0.624094	31	29	2	3.20465	38
26	rr_set_mean <= 27.58 AND glasgow_coma_scale_score_mean_lag2 <= 4.90	3161	-0.376123	0.00347991	4.48	0.653197	9	1	8	12.2474	17
27	rr_set_mean <= 27.58 AND glasgow_coma_scale_score_mean_lag2 > 4.90 AND hrs_int > 386	1719	-0.279616	0.00465387	3.8	0.763763	16	19	-3	-3.92792	35
28	rr_set_mean > 27.58	7639	-0.134397	0.00445084	3.96	0.61101	15	15	0	0	46
29	mean_airway_pressure_measured_mean <= 14.42 AND ett_placed_surganes <= 1.00e-35 AND state_behavioral_scale_mean_lag2 <= -1.78	2721	-0.397649	0.00404263	3.79167	0.832971	12	20	-8	-9.60418	22
30	mean_airway_pressure_measured_mean <= 14.42 AND ett_placed_surganes > 1.00e-35	5236	0.234547	0.0414439	2.16	0.746101	41	40	1	1.3403	45
31	peep_cpap_set_cm_h2o_mean <= 8.58 AND ue_motor_response_mean_lag1 <= 3.15 AND dia_bpcentile_bl > 0.32	6310	-0.301329	0.0164818	3	0.294884	34	31	3	10.1735	21
32	fio2_mean_lag1 > 48.06	11080	-0.300555	0.00712996	4	0.288675	22	13	9	31.1769	5
33	peep_cpap_set_cm_h2o_mean_lag2 <= 9.08 AND sbt_cat IN {Ineligible}	3978	-0.731852	0.00678733	3.56	0.711805	20	25	-5	-7.02439	27
34	peep_cpap_set_cm_h2o_mean_lag2 <= 9.08 AND sbt_cat IN {Eligible but inconclusive,Failed,Not assessed,Passed} AND le_motor_response_mean <= 0.39	1882	-0.679853	0.0021254	3.54167	0.58823	7	26	-19	-32.3003	4
35	peep_cpap_set_cm_h2o_mean_lag2 > 9.08	7577	-0.2505	0.00118781	4.12	0.331662	4	10	-6	-18.0907	8
36	rr_set_mean <= 22.58 AND pulsepercentile_mean_lag1 <= 69.11	7758	0.0767534	0.038412	2.70833	0.750604	38	35	3	3.99678	34
37	rr_set_mean > 22.58	12580	-0.252263	0.00810811	3.84	0.472582	24	18	6	12.6962	15
38	intake_output_totalml_72h_kg <= 43.47 AND pip_measured_mean <= 19.76	6624	0.421391	0.0431763	2.32	0.748331	42	38	4	5.34522	31
39	intake_output_totalml_72h_kg > 43.47	15949	-0.0538985	0.0160512	3.68	0.802081	33	23	10	12.4676	16
40	ett_placed_surganes <= 1.00e-35 AND rr_set_mean <= 20.17 AND peep_cpap_set_cm_h2o_mean > 6.58	6125	-0.227249	0.00473469	3	0.408248	17	32	-15	-36.7423	3
41	ett_placed_surganes <= 1.00e-35 AND rr_set_mean > 20.17	10804	-0.299861	0.00694187	3.64	0.568624	21	24	-3	-5.27589	32
42	ett_placed_surganes > 1.00e-35	7679	0.110983	0.0325563	2.16	0.687992	36	41	-5	-7.26752	26
43	state_behavioral_scale_mean <= -1.39	6754	-0.0932824	0.00547824	4.125	0.679674	19	9	10	14.7129	12
44	state_behavioral_scale_mean > -1.39 AND sbt_cat_lag2 IN {Ineligible}	3451	-0.148039	0.010142	3.29167	0.858673	27	30	-3	-3.49376	37
45	state_behavioral_scale_mean > -1.39 AND sbt_cat_lag2 IN {Eligible but inconclusive,Failed,Not assessed,Passed} AND hrs_int <= 14	346	-1.24099	0	1.8	0.645497	1	43	-42	-65.0661	1
46	state_behavioral_scale_mean > -1.39 AND sbt_cat_lag2 IN {Eligible but inconclusive,Failed,Not assessed,Passed} AND hrs_int > 14	14964	0.343747	0.0300053	2.72	0.613732	35	34	1	1.62938	43
Empirical risk is the probability of successful extubation in the subgroup defined by the rule in the training set. Expert responses were rated as follows: 1) much higher, 2) somewhat higher, 3) no difference, 4) somewhat lower, and 5) much lower. Thus, lower mean expert response indicates higher chance of successful extubation and higher mean expert response indicates lower chance of successful …

## Sheet: Supp Table 4 
Supplementary Table 4. Other performance metrics.
Data	Model	Sensitivity	Specificity	Balanced Accuracy	PPV	NPV	F1	Accuracy	Brier Score	Log loss	PR_AUC
Test	RuleFit	0.715116	0.770646	0.742881	0.0431125	0.994687	0.0813223	0.769855	0.139037	0.420243	0.0760121
Test	EAML: Soft	0.697674	0.772746	0.73521	0.0424779	0.994378	0.0800801	0.771677	0.139323	0.420963	0.0753422
Test	EAML: 1 rule excluded	0.69186	0.771654	0.731757	0.0419457	0.994263	0.079096	0.770518	0.139635	0.423617	0.0755191
Test	EAML: 3 rules excluded	0.697674	0.76947	0.733572	0.0418994	0.994355	0.0790514	0.768447	0.140958	0.427488	0.0778168
Test	EAML: 5 rules excluded	0.69186	0.773502	0.732681	0.0422735	0.994276	0.0796786	0.77234	0.139627	0.424709	0.0782321
Test	EAML: 7 rules excluded	0.703488	0.77073	0.737109	0.0424561	0.994472	0.0800794	0.769772	0.141739	0.42989	0.0744745
Test	EAML: 10 rules excluded	0.697674	0.766277	0.731976	0.0413508	0.994331	0.0780742	0.7653	0.141536	0.432267	0.0724294
Test	EAML: 11 rules excluded	0.697674	0.764681	0.731178	0.0410818	0.994319	0.0775946	0.763727	0.141143	0.431022	0.0735407
External Test	RuleFit	0.78607	0.662856	0.724463	0.0555947	0.991917	0.103845	0.665891	0.206581	0.592438	0.081898
External Test	EAML: Soft	0.800995	0.66763	0.734312	0.0573566	0.99253	0.107048	0.670914	0.20749	0.598991	0.0817105
External Test	EAML: 1 rule excluded	0.800995	0.67278	0.736887	0.0582068	0.992587	0.108527	0.675937	0.2016	0.582095	0.0816318
External Test	EAML: 3 rules excluded	0.810945	0.663233	0.737089	0.0573136	0.992854	0.107061	0.666871	0.205868	0.5927	0.0822916
External Test	EAML: 5 rules excluded	0.78607	0.676799	0.731435	0.0578543	0.992082	0.107776	0.67949	0.199876	0.578556	0.0820866
External Test	EAML: 7 rules excluded	0.781095	0.67994	0.730517	0.0580407	0.991937	0.108052	0.682431	0.197792	0.573698	0.0828999
External Test	EAML: 10 rules excluded	0.776119	0.680693	0.728406	0.0578206	0.991764	0.107623	0.683043	0.199529	0.578663	0.0835999
External Test	EAML: 11 rules excluded	0.776119	0.678935	0.727527	0.0575221	0.991743	0.107106	0.681328	0.199898	0.579375	0.0836964
Note: Metrics are based on threshold of 0.5.

## Sheet: Supp Table 5
Supplementary Table 4. Comparison of rules with most extreme values of delta rank/SD for all respondents vs. only attending physicians.
Rank of Absolute Value of Delta Rank/SD	All	Attending physicians
	Rule ID	Rule ID
1	45	45
2	14	35
3	40	40
4	34	14
5	32	32
6	22	9
7	5	34
8	35	43
9	19	5
10	7	3
11	23	23
Comparing the most extreme 11 delta rank/SD for attending physicians vs. the full sample, 8 rules were the same; rules listed in red differ between samples.

## Sheet: Supp Table 6
Supplementary Table 5. Area under the receiver operating characteristic curve (AUC) pre- and post-incorporation of expert knowledge in the test and external test sets: Performance for models including only attending physicians.
Model	Test		External Test		Difference in AUC between External Test and Test	Difference in AUC between External Test and Test compared with RuleFit (95% CI)
	AUC	Difference in AUC from RuleFit (95%CI)	AUC	Difference in AUC from RuleFit (95%CI)
RuleFit	0.817108	Ref	0.791191	Ref	-0.0259165	Ref
EAML: Soft	0.81057	-0.007 (-0.014, 0.002)	0.792363	0.001 (-0.006, 0.009)	-0.0182065	0.008 (-0.003, 0.018)
EAML: 1 rule excluded	0.814249	-0.003 (-0.008, 0.002)	0.797033	0.006 (0.001, 0.011)	-0.0172164	0.009 (0.001, 0.016)
EAML: 3 rules excluded	0.813903	-0.003 (-0.009, 0.002)	0.798389	0.007 (0.002, 0.013)	-0.0155139	0.012 (0.003, 0.021)
EAML: 5 rules excluded	0.813651	-0.003 (-0.01, 0.003)	0.79714	0.006 (0.0004, 0.012)	-0.0165113	0.016 (0.004, 0.029)
EAML: 7 rules excluded	0.810504	-0.007 (-0.013, 0.0001)	0.79683	0.006 (-0.0005, 0.012)	-0.0136739	0.017 (0.004, 0.031)
EAML: 10 rules excluded	0.804759	-0.012 (-0.022, -0.003)	0.794989	0.004 (-0.005, 0.013)	-0.00976939	0.01 (0.002, 0.019)
EAML: 11 rules excluded	0.804861	-0.012 (-0.021, -0.003)	0.796383	0.005 (-0.004, 0.014)	-0.00847835	0.01 (0.001, 0.018)
Analysis including only attending physicians (N=12) as experts.
